# Supplementary material for: Gender-based differences in the representation and experiences of academic leaders in medicine and dentistry: a mixed method study from Pakistan
Source: BMC Med Educ. 2024 Aug 16;24:885. doi: 10.1186/s12909-024-05811-6 (PMC11330139; doi:10.1186/s12909-024-05811-6)
Supplement: Supplementary file 1 — Supplementary Material 1 [file 12909_2024_5811_MOESM1_ESM.xlsx]

## Sheet: Dental Colleges
Supplementry Table 2: Gender based leadership distribution in dental colleges of KP
College name	Public/Private	Chief executive/Dean/Principal	Vice Dean/Principal 1 (if any)	Vice Dean/Principal 2 (if any)	Anatomy	Physiology	Biochemistry	Pharmacology	Pathology	Oral Biology	Oral Pathology	Dental materials	Community & prevntive dentistry	Periodontology	Orthodontics	Prosthodontics	Oral Medicine	Operative dentistry	Pediatric dentistry	Oral and maxillofacial surgery	Dental education	Mlae (n)	Fmale (n)	Total (N)	% Male	% Females	Female to male ratio
DC-1	Public	Male	Male	Female	Male	Female	Male	Male	Male	Female	Female	Female	Male	Male	Male	Male	Male	Male	Male	Male	Female	14	6	20	70	30	0.428571
DC-2	Public	Female			Female	Female	Female	Male	Female	Female	Male	Female	Female	Male	Male	Male	Female	Male	Female	Female	Male	7	11	18	38.8889	61.1111	1.57143
DC-3	Public	Male			Female	Male	Male	Male	Male	Female	Female	Male	Male	Female	Female	Male	Female	Male	Male	Male	Male	12	6	18	66.6667	33.3333	0.5
DC-4	Public	Male	Male		Male	Male	Male	Male	Male	Male	Female	Male	Male	Male	Female	Male	Male	Male	Male	Male	Male	17	2	19	89.4737	10.5263	0.117647	0.654412
DC-5	Private	Male			Male	Male	Female	Male	Female	Male	Male	Male	Male	Male	Male	Male	Female	Male	Male	Male	Male	15	3	18	83.3333	16.6667	0.2
DC-6	Private	Male			Female	Male	Female	Male	Male	Male	Male	Male	Male	Female	Male	Male	Female	Male	Male	Male	Female	13	5	18	72.2222	27.7778	0.384615
DC-7	Private	Female			Male	Male	Male	Female	Male	Male	Male	Male	Male	Female	Male	Male	Male	Male	Female	Male	Female	13	5	18	72.2222	27.7778	0.384615
DC-8	Private	Male			Female	Female	Female	Female	Male	Male	Female	Male	Male	Male	Female	Male	Male	Male	Male	Male	Male	12	6	18	66.6667	33.3333	0.5
DC-9	Private	Male	Male		Male	Male	Female	Female	Male	Male	Female	Male	Male	Female	Female	Male	Female	Male	Female	Male	Female	11	8	19	57.8947	42.1053	0.727273
DC-10	Private	Female	Male		Male	Male	Male	Male	Male	Male	Female	Male	Male	Male	Male	Male	Male	Male	Male	Male	Male	17	2	19	89.4737	10.5263	0.117647	0.385692
	Male (n)	7	4	0	6	7	5	7	8	7	4	8	9	6	6	10	5	10	7	9	6
	Female (n)	3	0	1	4	3	5	3	2	3	6	2	1	4	4	0	5	0	3	1	4
	Total (N)	10	4	1	10	10	10	10	10	10	10	10	10	10	10	10	10	10	10	10	10
	% Male	70	100	0	60	70	50	70	80	70	40	80	90	60	60	100	50	100	70	90	60
	% Females	30	0	100	40	30	50	30	20	30	60	20	10	40	40	0	50	0	30	10	40
	Female to male ratio	0.428571	0	100	0.666667	0.428571	1	0.428571	0.25	0.428571	1.5	0.25	0.111111	0.666667	0.666667	0	1	0	0.428571	0.111111	0.666667
