# Supplementary material for: Gender-based differences in the representation and experiences of academic leaders in medicine and dentistry: a mixed method study from Pakistan
Source: BMC Med Educ. 2024 Aug 16;24:885. doi: 10.1186/s12909-024-05811-6 (PMC11330139; doi:10.1186/s12909-024-05811-6)
Supplement: Supplementary file 2 — Supplementary Material 2 [file 12909_2024_5811_MOESM2_ESM.xlsx]

## Sheet: Medical colleges
Supplementry Table 1: Gender based distribution in medical colleges of KP
College name	Public/Private	Chief executive/Dean/Principal	Vice Dean/Principal 1 (if any)	Vice Dean/Principal 2 (if any)	Vice Dean/Principal 3 (if any)	Anatomy	Physiology	Biochemistry	Pharmacology	Pathology	Community Health Sciences	Forensic Medicine	Medicine & Allied	Surgery & Allied	ENT	Ophthalmology	Gynae and Obs	Pediatrics	Radiology	Med Education	Mlae (n)	Fmale (n)	Total (N)	% Male	% Females	Female to male ratio
MC-1	Public	Male	Male	Male	Male	Male	Female	Male	Male	Male	Female	Male	Male	Female	Male	Female	Female	Female	Female	Male	12	7	19	63.1579	36.8421	0.583333	0.442541
MC-2	Public	Male	Male	Male		Male	Female	Female	Male	Male	Female	Male	Male	Male	Male	Male	Female	Male	Female	Female	12	6	18	66.6667	33.3333	0.5
MC-3	Public	Male	Male	Female	Male	Female	Female	Female	Male	Female	Male	Male	Male	Female	Female	Female	Female	Female	Female	Female	7	12	19	36.8421	63.1579	1.71429
MC-4	Public	Male	Male	Male	Male	Male	Male	Male	Male	Male	Male	Male	Male	Male	Male	Male	Female	Male	Male	Male	18	1	19	94.7368	5.26316	0.0555556
MC-5	Public	Female	Male			Male	Male	Male	Female	Female	Female	Male	Male	Male	Male	Male	Female	Male	Male	Female	11	6	17	64.7059	35.2941	0.545455
MC-6	Public	Male	Male	Male		Male	Female	Male	Male	Male	Male	Male	Male	Male	Male	Male	Female	Male	Male	Male	16	2	18	88.8889	11.1111	0.125
MC-7	Public	Male	Male	Male		Male	Male	Male	Male	Female	Male	Male	Male	Male	Male	Male	Female	Male	Male	Male	16	2	18	88.8889	11.1111	0.125
MC-8	Public	Male	Male			Male	Male	Male	Male	Male	Male	Male	Male	Male	Male	Male	Female	Male	Male	Male	16	1	17	94.1176	5.88235	0.0625
MC-9	Public	Male	Male			Male	Male	Male	Female	Male	Male	Male	Male	Male	Male	Male	Female	Male	Female	Male	14	3	17	82.3529	17.6471	0.214286
MC-10	Public	Female	Male	Male		Male	Male	Female	Female	Male	Male	Female	Male	Male	Male	Male	Female	Male	Female	Male	12	6	18	66.6667	33.3333	0.5	0.442541
MC-11	Private	Male				Male	Male	Male	Male	Female	Female	Male	Male	Male	Male	Male	Female	Female	Male	Female	11	5	16	68.75	31.25	0.454545
MC-12	Private	Male	Male	Female		Male	Male	Male	Male	Female	Male	Male	Male	Male	Male	Male	Female	Female	Male	Female	13	5	18	72.2222	27.7778	0.384615
MC-13	Private	Male	Male			Male	Male	Female	Male	Male	Male	Male	Female	Male	Male	Male	Female	Male	Male	Male	14	3	17	82.3529	17.6471	0.214286
MC-14	Private	Male	Male			Male	Male	Male	Male	Male	Male	Male	Male	Male	Male	Male	Female	Male	Male	Female	15	2	17	88.2353	11.7647	0.133333
MC-15	Private	Male				Male	Female	Male	Male	Male	Female	Male	Male	Male	Male	Male	Female	Male	Male	Female	12	4	16	75	25	0.333333
MC-16	Private	Male				Female	Male	Female	Female	Male	Male	Male	Male	Male	Male	Male	Female	Female		Female	9	6	15	60	40	0.666667
MC-17	Private	Female	Male			Male	Female	Female	Female	Female	Male	Male	Male	Male	Male	Male	Female	Male	Male	Male	11	6	17	64.7059	35.2941	0.545455
MC-18	Private	Male				Male	Male	Female	Male	Male	Male	Male	Male	Male	Male	Male	Female	Male	Male	Male	14	2	16	87.5	12.5	0.142857	0.359386
	Male (n)	15	14	6	3	16	12	11	13	12	13	17	17	16	17	16	0	13	12	10
	Female (n)	3	0	2	0	2	6	7	5	6	5	1	1	2	1	2	18	5	5	8
	Total (N)	18	14	8	3	18	18	18	18	18	18	18	18	18	18	18	18	18	17	18
	% Male	83.3333	100	75	100	88.8889	66.6667	61.1111	72.2222	66.6667	72.2222	94.4444	94.4444	88.8889	94.4444	88.8889	0	72.2222	70.5882	55.5556
	% Females	16.6667	0	25	0	11.1111	33.3333	38.8889	27.7778	33.3333	27.7778	5.55556	5.55556	11.1111	5.55556	11.1111	100	27.7778	29.4118	44.4444
	Female to male ratio	0.2	0	0.333333	0	0.125	0.5	0.636364	0.384615	0.5	0.384615	0.0588235	0.0588235	0.125	0.0588235	0.125	100	0.384615	0.416667	0.8
